# Supplementary material for: Dynamic methylation and expression of alternative promoters for oestrogen receptor alpha in cell line models of fulvestrant resistance
Source: Mol Oncol. 2024 Aug 6;19(1):204–24. doi: 10.1002/1878-0261.13713 (PMC11705752; doi:10.1002/1878-0261.13713)
Supplement: Supplementary file 1 — Fig. S1. Bioanalyzer fragment length distribution overlay for bisulfite‐converted DNA from a subset of 10 samples. Fig. S2. Expression of the oestrogen receptor (ER) in parental and derived sublines determined by immunoblotting. Fig. S3. Expression of the oestrogen receptor (ER) in parental and derived CAMA‐1, ZR‐75‐1, EFM‐19, and HCC1428 sublines determined by immunoblotting for two additional replicates. Fig. S4. Expression of the oestrogen receptor (ER) in parental and derived MCF7 and T‐47D sublines determined by immunoblotting for two additional replicates. Fig. S5. Comparison of differences in methylation between sublines for a subset of CpG sites in region 10 and 11 measured by Illumina sequencing and pyrosequencing. Fig. S6. Comparison of differences in methylation between sublines for a subset of CpG sites in region 12 measured by Illumina sequencing and pyrosequencing. Fig. S7. CpG site methylation in publicly available data for resistant MCF7 cells. Fig. S8. Distribution of CpG site methylation patterns per cell line for regions 1–5. Fig. S9. Distribution of CpG site methylation patterns per cell line for regions 6–9. Fig. S10. Distribution of CpG site methylation patterns per cell line for regions 10–12. Fig. S11. Evolutionary conservation of CpG sites. Fig. S12. Methylation at three CpG sites in region 6 was negatively correlated with expression of the oestrogen receptor (ER) in 1095 breast tumours from The Cancer Genome Atlas breast cancer (TCGA BRCA) cohort. Fig. S13. Expression of the intronic LOC107986520 antisense RNA is correlated with expression of the oestrogen receptor (ER) in 3478 breast tumours. Fig. S14. Expression of alternative first exons in 3478 breast tumours. Fig. S15. Expression of alternative first exons as fraction of the total first exon expression in 2968 breast tumours divided by oestrogen receptor (ER) and HER2 receptor status, Nottingham histological grade, and Prediction Analysis of Microarray 50 (PAM50) molecular subtype. Tab [file MOL2-19-204-s001.zip]

Archive with 4 entries (4 files):
- mol213713-sup-0001-Supinfo.docx
- mol213713-sup-0002-TableS2.xlsx
- mol213713-sup-0003-TableS3.xlsx
- mol213713-sup-0004-TableS4.xlsx
