# Supplementary material for: Dynamic methylation and expression of alternative promoters for oestrogen receptor alpha in cell line models of fulvestrant resistance
Source: Mol Oncol. 2024 Aug 6;19(1):204–24. doi: 10.1002/1878-0261.13713 (PMC11705752; doi:10.1002/1878-0261.13713)
Supplement: Supplementary file 1 — Fig. S1. Bioanalyzer fragment length distribution overlay for bisulfite‐converted DNA from a subset of 10 samples. Fig. S2. Expression of the oestrogen receptor (ER) in parental and derived sublines determined by immunoblotting. Fig. S3. Expression of the oestrogen receptor (ER) in parental and derived CAMA‐1, ZR‐75‐1, EFM‐19, and HCC1428 sublines determined by immunoblotting for two additional replicates. Fig. S4. Expression of the oestrogen receptor (ER) in parental and derived MCF7 and T‐47D sublines determined by immunoblotting for two additional replicates. Fig. S5. Comparison of differences in methylation between sublines for a subset of CpG sites in region 10 and 11 measured by Illumina sequencing and pyrosequencing. Fig. S6. Comparison of differences in methylation between sublines for a subset of CpG sites in region 12 measured by Illumina sequencing and pyrosequencing. Fig. S7. CpG site methylation in publicly available data for resistant MCF7 cells. Fig. S8. Distribution of CpG site methylation patterns per cell line for regions 1–5. Fig. S9. Distribution of CpG site methylation patterns per cell line for regions 6–9. Fig. S10. Distribution of CpG site methylation patterns per cell line for regions 10–12. Fig. S11. Evolutionary conservation of CpG sites. Fig. S12. Methylation at three CpG sites in region 6 was negatively correlated with expression of the oestrogen receptor (ER) in 1095 breast tumours from The Cancer Genome Atlas breast cancer (TCGA BRCA) cohort. Fig. S13. Expression of the intronic LOC107986520 antisense RNA is correlated with expression of the oestrogen receptor (ER) in 3478 breast tumours. Fig. S14. Expression of alternative first exons in 3478 breast tumours. Fig. S15. Expression of alternative first exons as fraction of the total first exon expression in 2968 breast tumours divided by oestrogen receptor (ER) and HER2 receptor status, Nottingham histological grade, and Prediction Analysis of Microarray 50 (PAM50) molecular subtype. Tab [file MOL2-19-204-s001.zip › mol213713-sup-0002-TableS2.xlsx]

## Sheet: Supplementary Table S2
Supplementary Table S2. Methylated fraction for 108 CpG sites in 19 sublines, overlapping transcription factor binding sites from the UniBind robust 2021 set including cell type information, phyloP conservation scores, and Spearman rank correlation between methylation beta-value and ESR1 expression in breast tumours from The Cancer Genome Atlas (TCGA). P = parental, FR = fulvestrant-resistant, FR…
Position	Region	CAMA-1_FR-F_w17	CAMA-1_FR-F_w9	CAMA-1_FR	CAMA-1_P	EFM-19_FR-F	EFM-19_FR	EFM-19_P	HCC1428_FR-F	HCC1428_FR	HCC1428_P	MCF7_FR-F	MCF7_FR	MCF7_P	T-47D_FR-F	T-47D_FR	T-47D_P	ZR-75-1_FR-F	ZR-75-1_FR	ZR-75-1_P	UniBind robust 2021	phyloP mammalian 30-way	phyloP vertebrate 100-way	TCGA Spearman's rho	TCGA p
chr6:151656503	region_1	0.49694	0.47199	0.58425	0.83668	0.94468	0.92687	0.82826	0.84404	0.95788	0.91607	0.89816	0.90001	0.9352	0.41582	0.20902	0.38472	0.91198	0.92343	0.93605	NA	-0.86	-0.16	NA	NA
chr6:151656514	region_1	0.43171	0.40992	0.51114	0.75143	0.92917	0.91797	0.78967	0.79835	0.94023	0.85152	0.81622	0.88935	0.91093	0.22196	0.17135	0.35324	0.84032	0.8523	0.88867	NA	-1.74	-0.33	NA	NA
chr6:151656553	region_1	0.48236	0.44562	0.52558	0.81063	0.93313	0.92922	0.81131	0.85463	0.96153	0.86302	0.88902	0.89085	0.9507	0.41298	0.18208	0.404	0.92587	0.89964	0.92496	NA	-0.45	-0.22	NA	NA
chr6:151656687	region_1	0.27646	0.35627	0.32378	0.70819	0.89347	0.85927	0.76968	0.77668	0.85097	0.82266	0.76638	0.84583	0.89359	0.16427	0.1384	0.31845	0.85556	0.81282	0.85722	NA	-0.06	-2.36	NA	NA
chr6:151658022	region_2	0	0	0	0	0	0	0.00341	0.00141	0	0	0.00034	0.0128	0	0	0	0	0	0	0.00126	NA	-0.17	-0.14	NA	NA
chr6:151658132	region_2	0	0.00111	0	0.00279	0	0.00533	0.00049	0	0.00472	0.00142	0	0.00076	0.00037	0	0	0.00547	0	0	0.00123	NA	-0.29	-0.37	NA	NA
chr6:151658256	region_2	0	0.00517	0	0	0	0	0.00161	0.00573	0.00235	0.00522	0.00207	0	0.00057	0	0	0	0.00369	0.00749	0	LNCaP95_HOXB13,MCF7-tnf_RELA	0.17	-0.06	NA	NA
chr6:151658283	region_2	0	0	0	0	0.01156	0.01187	0	0.00686	0.00291	0.00588	0.00038	0	0.00225	0.00498	0	0.00457	0.00172	0.01201	0.01105	HepG2_hepatoblastoma_ELF3,HepG2_hepatoblastoma_HNF4A,HepG2_hepatoblastoma_NR2F1,HepG2_hepatoblastoma_NR2F6,HepG2_hepatoblastoma_PPARG,HepG2_hepatoblastoma_RARA,HepG2_hepatoblastoma_RXRB,HepG2_hepatoblastoma_THRB,HepG2_ETV4,HepG2_HNF4A,HepG2_HNF4G,HepG2_NR2F6,HepG2_RXRA,MCF7_ELF1,MCF7_Invasive-ductal-breast-carcinoma_GATA3,liver_HNF4A,liver_RXRA,lncap-fbs_GATA2,T47D_GATA3	-0.63	-0.98	NA	NA
chr6:151658330	region_2	0.00278	0.01869	0	0	0	0.00971	0	0.00753	0.00612	0	0.00546	0.01097	0.00207	0.0034	0	0.00315	0.00111	0	0	NA	0.05	-0.21	NA	NA
chr6:151690043	region_3	0.01252	0.0058	0.00926	0.00028	0.00763	0.00021	0.00238	0.00768	0.03421	0.04683	0.0119	0.02294	0.00069	0.033	0.00623	0.00843	0.0181	0.0049	0.00715	MCF7_NR2F2	-0.36	-0.26	-0.607716	3.03971e-78
chr6:151690065	region_3	0.01411	0.02311	0.02469	0.01825	0.00453	0.02181	0.00725	0.01434	0.10219	0.17132	0.02715	0.02301	0.01	0.0383	0.01959	0.00998	0.01207	0.00945	0.00672	LNCaP_prostate-carcinoma_AR,LTAD_long-term-androgen-deprivation_AR,c42-shpsa_AR,lncap-foxa1_AR,lncap-shctr-dht_AR,vcap-r1881-4h_AR	1	1.22	-0.610282	8.65713e-80
chr6:151690085	region_3	0.08098	0.06964	0.07727	0.03554	0.03719	0.0418	0.05139	0.03793	0.36419	0.28507	0.11371	0.05137	0.01568	0.08842	0.03394	0.02886	0.09708	0.0308	0.0194	LNCaP_prostate-carcinoma_E2F1,MCF7_Invasive-ductal-breast-carcinoma_E2F1,MCF7-tam_E2F4	-0.43	-0.1	NA	NA
chr6:151690264	region_3	0.23487	0.2424	0.26666	0.2688	0.32644	0.35901	0.60222	0.3012	0.6319	0.52863	0.38359	0.5044	0.13583	0.13364	0.07037	0.05737	0.26411	0.14701	0.13537	NA	-2.83	-1.17	-0.587355	2.15594e-72
chr6:151690280	region_3	0.03249	0.04542	0.04012	0.01908	0.06213	0.06799	0.13206	0.0535	0.07905	0.15229	0.04856	0.05936	0.02303	0.02542	0.02631	0.01059	0.01901	0.01033	0.01133	NA	-0.81	-0.26	-0.506467	1.6404e-50
chr6:151690376	region_3	0.05409	0.05655	0.02621	0.04297	0.23857	0.37807	0.38864	0.04937	0.23634	0.19279	0.07059	0.07661	0.01622	0.03873	0.01746	0.01442	0.07789	0.01759	0.02357	NA	0.08	-0.18	NA	NA
chr6:151690914	region_4	0.19556	0.16272	0.14295	0.08898	0.43575	0.61148	0.64708	0.46503	0.3642	0.27785	0.52232	0.51221	0.13502	0.07182	0.01608	0.02024	0.42895	0.14962	0.26201	NA	-3.21	-1.1	NA	NA
chr6:151691109	region_5	0.32364	0.37337	0.43613	0.34039	0.89613	0.9766	0.95523	0.82888	0.83521	0.71974	0.8578	0.86588	0.55874	0.35299	0.0117	0.08825	0.87753	0.52398	0.51013	NA	-0.21	-1.1	NA	NA
chr6:151691126	region_5	0.20745	0.18618	0.24074	0.20113	0.86403	0.97076	0.92131	0.78897	0.70238	0.61772	0.76036	0.71253	0.46809	0.05668	0.00351	0.02149	0.67898	0.43745	0.48998	NA	0.08	-0.15	NA	NA
chr6:151691203	region_5	0.12077	0.11418	0.08654	0.07141	0.83487	0.92428	0.87171	0.55529	0.40869	0.30038	0.60524	0.60998	0.14704	0.01962	0.00046	0.00153	0.41045	0.12221	0.40553	NA	-1.1	-2.81	NA	NA
chr6:151691339	region_5	0.09994	0.10897	0.02383	0.03773	0.25696	0.74818	0.69383	0.40399	0.11667	0.09691	0.49156	0.48349	0.05996	0.01898	0.00011	0.00496	0.26246	0.04762	0.26074	NA	-0.46	-2.04	NA	NA
chr6:151691421	region_5	0.07772	0.07175	0.03164	0.00094	0.29007	0.66202	0.6288	0.49284	0.05445	0.05275	0.5912	0.63519	0.10838	0.0168	0.00014	0.00095	0.28173	0.08155	0.21272	GM19099_RELA,monocyte-derived-macrophages_RELA	-1	-4.95	NA	NA
chr6:151691481	region_5	0.02844	0.05346	0.0094	0.00015	0.16735	0.41649	0.46412	0.32817	0.02107	0.03527	0.4768	0.51387	0.05205	0.00655	9e-05	0.00906	0.18994	0.04447	0.09422	NA	-0.24	-0.15	NA	NA
chr6:151691523	region_5	0.03349	0.04591	0.00961	0.00016	0.11324	0.20455	0.26852	0.20655	0.01437	0.00591	0.28871	0.40335	0.02082	0.01681	0.00016	0.00062	0.10908	0.03907	0.06127	T47D_invasive-ductal-carcinoma_GATA3,T47D_GATA3,T47D_JUND,Th2-cells_GATA3	-0.28	-0.84	NA	NA
chr6:151764428	region_6	0.00026	0.00295	0.00013	0.01328	0.00446	0.00266	0.00505	0.0121	0.00793	0.00029	0.00421	0.00844	0.00534	0.0067	0.01035	0.00412	9e-05	0.00456	0.00018	GM12878_female-B-cells-lymphoblastoid-cell-line_NFKB2	-1.53	-0.46	NA	NA
chr6:151764430	region_6	0.00272	0.00035	0.00038	0.00043	0.00044	0.00044	0.00386	0.00562	0.00227	0.00053	0.00054	0.01277	0.00049	0.00797	0.00043	0.00084	0.00966	0.00055	0.00037	GM12878_female-B-cells-lymphoblastoid-cell-line_NFKB2	-0.75	-0.77	-0.385667	1.05397e-27
chr6:151764472	region_6	0.0187	0.00117	0.00025	0.00014	0.00015	0.00212	0.00369	0.00092	0.00573	0.00032	0.00211	0.02736	0.00105	0.00742	0.00021	0.00022	0.00569	0.00895	0.00035	HIV-1-latently-infected-central-memory-T-cells-cultured-from-uninfected-primary-T-cells_MYCN,bone-marrow_RUNX1	-1.31	-2.46	NA	NA
chr6:151764484	region_6	0.0057	0.00025	0.00017	0.00014	0.00335	0.00648	0.00018	0.00025	0.00461	0.00011	0.00082	8e-05	0.00377	0.00017	0.0027	0.00029	0.00137	0.00842	0.00015	786o-normoxia_CTCF,A549_lung-carcinoma_CTCF,A549_CTCF,A673_Ewing-sarcoma_CTCF,BE2C_CTCF,BEAS-2B_bronchial-epithelium_CTCF,BJ_CTCF,CD20_CTCF,CD34_hematopoietic-stem-cells_CTCF,CD34_stem-cells-derived-erythroblasts_CTCF,CD36_erythroid-cells_CTCF,CD4_T-cells_CTCF,COLO-829_melanoma_CTCF,Caco-2_CTCF,D54_glioblastoma_CTCF,DND-41_CTCF,DND41_acute-lymphoblastic-leukemia_CTCF,DOHH2_diffuse-large-B-cell-ly…	-0.06	0.3	-0.29573	1.18694e-15
chr6:151764506	region_6	0.03487	0.03514	0.00165	0.04668	0.00465	0.00987	0.00092	0.00359	0.00663	0.00021	0.00724	0.00037	0.00079	0.0012	0.00501	0.01254	0.00752	0.01332	0.00777	K562_myelogenous-leukemia_WT1	-0.15	-0.46	-0.370369	4.43066e-25
chr6:151764523	region_6	0.02118	0.04912	0.00013	0.00016	0.01286	0.0056	0.01085	0.00799	0.00569	0.024	0.00535	0.01828	0.00016	0.00407	0.00089	0.00384	0.0185	0.03269	0.02055	HEK293_ZNF263,K562_PBX2	-1.83	-1.08	NA	NA
chr6:151764542	region_6	0.02945	0.01988	0.00011	4e-05	0.00126	0.00014	0.00626	0.0043	0.00288	0.01166	0.00539	0.04185	0.00695	0.0095	0.01158	0.00014	0.00015	0.00875	0.00446	CD34_bone-marrow-cell-derived-erythroid-progenitors_GATA1,CD34_hematopoietic-stem-cells-derived-proerythroblasts_GATA1,CD36_erythroid-cells_GATA1,K562_myelogenous-leukemia_GATA1,mdamb453_TFAP2C,skbr3_TFAP2C	-0.36	-1.23	NA	NA
chr6:151764563	region_6	0.00882	0.00864	0.00013	0.00017	5e-05	0.00725	0.00508	0.00667	0.00493	0.00832	0.00367	0.01553	0.00032	0.00015	0.00011	0.00205	0.00456	0.02249	9e-05	MCF7_CUX1,macrophages-il4_SPI1,monocyte-derived-macrophages_RELA	-1.48	-1.31	NA	NA
chr6:151764634	region_6	0.03259	0.03581	0.02626	0.02505	0.01139	0.00018	0.01206	0.00077	0.00169	0.00013	0.00312	0.00017	0.00011	8e-05	0.00411	0.00199	0.01023	0.00427	0.00015	NA	0.98	0.05	NA	NA
chr6:151764652	region_6	0.0373	0.02142	6e-05	0.00605	0.01088	6e-05	0.01035	0.0034	0.00267	0.01108	0.00471	0.00017	0.00439	5e-05	7e-05	3e-05	3e-05	0.00825	0.0001	NA	-0.23	-0.57	NA	NA
chr6:151764735	region_6	0.0718	0.10212	0.02426	0.04513	0.00525	0.00249	0.02074	0.03729	0.00399	0.01001	0.03196	0.01723	0.02085	0.00999	0.00023	0.0002	0.18683	0.23981	0.05229	NA	-0.88	-2.19	NA	NA
chr6:151764739	region_6	0.13589	0.09291	0.03837	0.09966	0.03351	0.01202	0.01976	0.0343	0.00278	0.00988	0.02286	0.01753	0.02362	0.01193	0.00598	0.00249	0.19507	0.23254	0.08826	NA	-0.36	-0.01	NA	NA
chr6:151764801	region_6	0.01412	0.03522	0.00915	0.01497	0.04542	0.10837	0.04145	9e-05	0.00402	0.00826	3e-05	0.00406	0.00931	0.01893	0.00496	8e-05	0.02156	0.00928	0.00626	NA	0.16	0.11	NA	NA
chr6:151764828	region_6	0.06388	0.17466	0.11798	0.06868	0.02277	0.06061	0.08808	0.01469	0.01186	0.00018	0.01293	0.01788	0.01725	0.00551	0.00988	0.00815	0.02786	0.04775	0.04236	NA	-4.2	-2.01	NA	NA
chr6:151803811	region_7	0.01394	0.01329	0.01805	0.01926	0.00992	0.02922	0.01442	0.0181	0.00359	0.02844	0.00151	0.00741	0.00425	0.20727	0.83762	0.7741	0.56364	0.529	0.26327	NA	-0.64	-0.78	NA	NA
chr6:151803873	region_7	0.00466	0.00478	0.00898	0.00879	0.00858	0.00499	0.00354	0.01318	0.00562	0.01359	0.00182	0.00667	0.0064	0.12275	0.14229	0.19256	0.12638	0.15597	0.05758	NA	-0.75	-1.05	NA	NA
chr6:151803947	region_7	0.03348	0.0133	0.00041	0.03188	0.0266	0.09696	0.02777	0.02294	0.00715	0.07684	0.00734	0.0003	0.00323	0.34929	0.89358	0.81472	0.35386	0.4508	0.38706	NA	-2.49	-5.73	NA	NA
chr6:151803979	region_7	0.03682	0.02094	0.00023	0.03198	0.04102	0.10964	0.04137	0.01911	0.0071	0.17201	0.0072	0.02176	0.0092	0.5701	0.94427	0.92251	0.49361	0.57158	0.61811	NA	-1.36	-3.09	NA	NA
chr6:151804033	region_7	0.0927	0.05008	0.00906	0.09012	0.10705	0.33144	0.12562	0.05149	0.02369	0.19334	0.0141	0.05129	0.03612	0.77094	0.91328	0.93268	0.43649	0.66867	0.82426	NA	-2.91	-5.46	NA	NA
chr6:151804042	region_7	0.04331	0.02622	0.01426	0.06112	0.03739	0.18019	0.06011	0.02097	0.01567	0.12065	0.00484	0.02991	0.01981	0.57399	0.90098	0.88018	0.26667	0.44616	0.73974	HepG2_hepatoblastoma_HIF1A,HepG2_hepatoblastoma_TEAD3	-1.21	-1.39	NA	NA
chr6:151804095	region_7	0.04444	0.0198	0.03774	0	0.01587	0.26316	0.17949	0.02823	0.01236	0.11343	0.00321	0.02477	0.01409	0.81806	0.964	0.92351	0.04286	0.07143	0	NA	-1.16	-0.78	NA	NA
chr6:151804131	region_7	0.23083	0.13047	0.08002	0.33221	0.54716	0.8536	0.61316	0.28532	0.09612	0.39681	0.27487	0.49609	0.47866	0.95063	0.98109	0.9547	0.96325	0.95792	0.94381	NA	-1.57	-0.44	NA	NA
chr6:151804134	region_7	0.46936	0.24979	0.13825	0.60641	0.76474	0.93967	0.81216	0.44396	0.19135	0.6332	0.40932	0.66747	0.62547	0.97286	0.98636	0.9804	0.95507	0.94743	0.93769	NA	-1.05	-0.17	NA	NA
chr6:151804726	region_8	0.96185	0.97015	0.92265	0.98573	0.96798	0.96336	0.98474	0.93785	0.95312	0.9802	0.94986	0.97278	0.89358	0.96032	0.96473	0.96085	0.97093	0.97642	0.97548	NA	-1.15	-2.83	-0.380568	6.31074e-27
chr6:151804830	region_8	0.93579	0.93586	0.97085	0.94774	0.97683	0.99181	0.98809	0.9446	0.97015	0.99821	0.94846	0.98072	0.96867	0.95209	0.94896	0.95774	0.78124	0.92012	0.96703	NA	-0.75	-1	-0.287079	4.90316e-15
chr6:151804860	region_8	0.93858	0.94441	0.96811	0.96546	0.98289	0.95628	0.97108	0.96703	0.97649	0.92884	0.9623	0.94591	0.96292	0.98045	0.98068	0.97833	0.93703	0.98237	0.9836	NA	-0.25	0.08	NA	NA
chr6:151804877	region_8	0.9621	0.92198	0.98774	0.95428	0.99111	0.96463	0.96729	0.98136	0.96862	0.93401	0.95359	0.91857	0.95969	0.9657	0.79234	0.90019	0.92156	0.98167	0.9461	NA	-0.43	-0.06	NA	NA
chr6:151804922	region_8	0.96703	0.93489	0.95532	0.96411	0.96668	0.94255	0.97975	0.96894	0.96039	0.97705	0.96596	0.92535	0.93193	0.8748	0.96372	0.78455	0.96102	0.97013	0.96325	NA	0.1	-0.73	NA	NA
chr6:151804945	region_8	0.87875	0.91658	0.91809	0.93837	0.95665	0.86622	0.89144	0.89452	0.96989	0.87686	0.93163	0.88152	0.8406	0.75725	0.87085	0.55893	0.89794	0.90301	0.9313	NA	-0.25	0.15	-0.324384	1.07787e-18
chr6:151804957	region_8	0.79964	0.74996	0.80176	0.78935	0.65626	0.71319	0.81752	0.80455	0.47706	0.81624	0.8029	0.81043	0.56767	0.71133	0.80918	0.61371	0.80947	0.79162	0.63975	endometrioid-adenocarcinoma_ESR1	-1.1	-1.48	-0.342901	1.35937e-21
chr6:151804971	region_8	0.91062	0.96664	0.93932	0.99364	0.99985	0.97583	0.97535	0.95112	0.96577	0.97361	0.94656	0.96271	0.90341	0.97236	0.95737	0.49268	0.88085	0.9537	0.97334	endometrioid-adenocarcinoma_ESR1	-1.64	-0.93	NA	NA
chr6:151805045	region_8	0.89377	0.79701	0.85421	0.89212	0.87156	0.79159	0.81967	0.88423	0.96005	0.97769	0.93392	0.9528	0.86047	0.92281	0.55585	0.61708	0.88605	0.9579	0.885	NA	-1.95	-1.21	-0.318418	2.77996e-18
chr6:151805115	region_8	0.84008	0.79931	0.8027	0.83449	0.71286	0.64754	0.63957	0.90601	0.95012	0.92187	0.93767	0.97756	0.72408	0.67503	0.09356	0.16334	0.95274	0.97587	0.90012	NA	-0.25	-0.87	-0.335296	1.29828e-20
chr6:151805580	region_9	0.94296	0.93675	0.87879	0.95833	0.44492	0.48485	0.30147	0.9388	0.66038	0.5573	0.93413	0.91667	0.76013	0.00417	0.00358	0.00214	0.93643	0.95963	0.95021	NA	1.02	0.5	NA	NA
chr6:151805601	region_9	0.81477	0.85059	0.85859	0.83333	0.42373	0.46875	0.32353	0.87402	0.66268	0.52184	0.8589	0.91392	0.61489	0.01667	0.00358	0.01068	0.90686	0.8785	0.83817	T47D-haegin2_ARNT	-0.03	-0.34	-0.299848	2.10614e-16
chr6:151805610	region_9	0.78692	0.84407	0.83838	0.91667	0.41702	0.45455	0.33948	0.89727	0.64111	0.51955	0.80723	0.91709	0.68447	0.00417	0	0.01493	0.90686	0.91925	0.82645	HEK293_embryonic-kidney_CTCF,MCF7_CTCF,NHDF-Ad_adult-dermal-fibroblasts_CTCF,uterus_CTCF	1.02	1.2	-0.319712	1.07787e-18
chr6:151805650	region_9	0.76534	0.77592	0.73	0.92	0.26778	0.48485	0.29818	0.86693	0.55542	0.48173	0.83929	0.9525	0.53291	0.00833	0	0.01066	0.84597	0.89474	0.84615	NA	1.02	0.5	-0.3495	1.82796e-22
chr6:151805668	region_9	0.92178	0.91304	0.81	0.92	0.40167	0.38806	0.29091	0.94567	0.63789	0.55765	0.89881	0.945	0.58587	0	0.00356	0.00213	0.94866	0.96605	0.97581	NA	1.02	0.89	NA	NA
chr6:151805720	region_9	0.8941	0.91304	0.94	0.92	0.47917	0.40299	0.38182	0.92098	0.64224	0.62348	0.94048	0.95	0.79454	0.0083	0	0	0.93399	0.90741	0.96774	Ishikawa_MAX	1.02	-0.26	NA	NA
chr6:151805728	region_9	0.96149	0.92475	0.93	1	0.49583	0.54545	0.36364	0.94819	0.67682	0.60421	0.97024	0.9625	0.79454	0.05394	0	0.0064	0.90954	0.92	0.96371	Ishikawa_MAX	1.02	-0.19	NA	NA
chr6:151805760	region_9	0.56333	0.56449	0.59	0.52	0.29707	0.35821	0.22909	0.62387	0.40983	0.24612	0.625	0.7125	0.48714	0.00417	0.00356	0.00426	0.52323	0.65846	0.66532	liver_RXRA	1.02	-0.26	-0.320712	8.37965e-19
chr6:151805803	region_9	0.75783	0.70184	0.7	0.84	0.30833	0.46269	0.30657	0.81664	0.50745	0.30266	0.875	0.9275	0.50804	0.02083	0.01068	0.02559	0.80196	0.82462	0.61134	NA	0.1	1.12	-0.337564	6.74599e-21
chr6:151806677	region_10	0.9229	0.86895	0.89631	0.90214	0.76958	0.60783	0.4699	0.75508	0.79011	0.87651	0.80319	0.94253	0.5854	0.57351	0.0561	0.05168	0.96096	0.9581	0.95143	NA	-2.33	-2.05	-0.62139	1.49485e-83
chr6:151806686	region_10	0.93195	0.86568	0.87943	0.89394	0.51306	0.43119	0.34868	0.67746	0.75792	0.83224	0.70483	0.89911	0.47878	0.48839	0.03802	0.03267	0.96719	0.95192	0.93494	NA	-0.63	-0.07	-0.593544	2.13401e-74
chr6:151806752	region_10	0.61211	0.3976	0.29056	0.27142	0.13176	0.10759	0.06561	0.15525	0.51171	0.53462	0.12118	0.50441	0.09504	0.08157	0.0265	0.00739	0.74809	0.75717	0.61367	NA	-1.45	-0.33	-0.531522	6.33541e-57
chr6:151806785	region_10	0.85287	0.82941	0.73899	0.71148	0.39293	0.45379	0.25163	0.4705	0.73472	0.8467	0.45195	0.79851	0.28918	0.29336	0.03469	0.0213	0.90221	0.90554	0.8591	NA	0.14	1.82	NA	NA
chr6:151806889	region_10	0.89855	0.88191	0.83411	0.88272	0.34059	0.43759	0.29063	0.59624	0.88456	0.85336	0.58662	0.9305	0.40969	0.16326	0.03385	0.04426	0.92785	0.95449	0.90779	NA	-1.92	-1.79	-0.453272	2.65568e-39
chr6:151807123	region_11	0.53538	0.43062	0.67194	0.31902	0.03755	0.08975	0.07765	0.15208	0.63295	0.60808	0.16406	0.55831	0.09586	0.03112	0	0	0.93532	0.97746	0.65421	NA	0.02	0.7	-0.504298	2.44389e-50
chr6:151807193	region_11	0.01747	0.01178	0	0.00162	0.00104	0.02281	0	0.00074	0.01942	0.03704	0.00712	0.03621	0.0199	0.00766	0.00195	0	0.90037	0.86609	0.52607	NA	0.08	2.34	-0.300315	1.42177e-22
chr6:151807203	region_11	0.01184	0	0	0.00974	0.00719	0.01819	0.00265	0.01393	0.0111	0	0.00441	0.03492	0.00723	0.01062	0	0.00317	0.90584	0.90682	0.42017	MCF7_Invasive-ductal-breast-carcinoma_RUNX2,NB4_acute-promyelocytic-leukemia__RUNX1,bone-marrow_RUNX1,breast-tumor_AR,cd34-adult_RUNX1,cd34_RUNX1,kasumi1_RUNX1,MCF7_RUNX1,megakaryocytes_RUNX1,sem_RUNX1	1.02	0.36	-0.294378	1.24349e-21
chr6:151807231	region_11	0.00216	0.01543	0.00406	0	0.00719	0	0	0.01544	0.01967	0.04618	0	0.05207	0.0024	0	0	0.00477	0.79415	0.79719	0.51954	CD34_hematopoietic-stem-cells_GATA2	0.08	1.48	-0.176316	9.01958e-06
chr6:151807276	region_11	0	0	0	0	0	0.02021	0.00613	0.01339	0.0016	0.04577	0	0	0.01568	0	0	0	0.68439	0.6905	0.39776	A1-2_breast-cancer-cells_NR3C1,T47D-haegin2_ARNT,T47D-r5020_ESR1,ZR751-dex_NR3C1	0.9	3.12	-0.277239	4.75261e-14
chr6:151807291	region_11	0.0045	0.00234	0	0.00121	0	0.00274	0.00186	0.0056	0.00451	0	0	0.05255	0	0	0.00621	0	0.55493	0.58364	0.25578	NA	1.02	1.48	-0.177966	7.92977e-06
chr6:151807336	region_11	0.02136	0.00807	0	0	0.00428	0.00679	0.00223	0.02539	0.04291	0.02885	0.01083	0.01624	0	0.00717	0	0.00147	0.94358	0.93567	0.59777	NA	-1.16	-0.16	-0.321492	6.92194e-19
chr6:151807348	region_11	0	0.00781	0	0	0.00195	0.0062	0.00662	0.01452	0.00451	0.02307	0.00081	0	0.00504	0	0	0	0.87771	0.85185	0.50965	MCF7_TFAP2C	0.02	-0.33	-0.234319	4.92359e-10
chr6:151807380	region_11	0.00156	0	0	0	0	0.00733	0.0029	0.01329	0	0	0	0	0.00273	0	0	0.01114	0.73051	0.71304	0.42127	NA	-1.45	-0.59	-0.310828	1.15341e-17
chr6:151807393	region_11	0.01211	0.00059	0	0.04054	0	0.01388	0	0.0088	0.02372	0.03333	0.00392	0.02291	0.01229	0.00051	0	0.00529	0.89923	0.88944	0.55277	NA	-0.22	0.01	-0.440666	4.1752e-37
chr6:151807400	region_11	0.02257	0.02102	0	0	0	0.01023	0.00094	0.01026	0.00986	0	0	0	0.02038	0.01566	0.01044	0	0.95153	0.95052	0.43114	H1-hESC_E2F6	0.02	-0.24	-0.363757	1.89667e-24
chr6:151807402	region_11	0	0	0	0	0	0.00039	0	0	0	0	0	0	0.00477	0	0	0.00833	0.41566	0.35876	0.1762	H1-hESC_E2F6	-0.86	-0.16	-0.162526	4.97968e-05
chr6:151807449	region_11	0.00674	0	0	0	0	0.00117	0.00369	0	0	0	0.00257	0.00078	0.00116	0	0	0.00917	0.05879	0.14414	0.06118	Ishikawa_MAX,MCF7_MYC,liver_MAX	-0.86	0.01	-0.0836975	0.0665993
chr6:151807453	region_11	0	0	0	0	0	0	0.00461	0.00101	0.00599	0	0	0	0.00581	0.0005	0.00138	0	0.64482	0.5988	0.26447	HCT-116_colon-carcinoma_SP1,Ishikawa_MAX,MCF7_KLF9,MCF7_MYC,liver_MAX	0.9	0.53	-0.281825	1.64275e-14
chr6:151807459	region_11	0	0	0.00139	0	0	0.00039	0	0.00455	0.00225	0	0.01415	0	0.01159	0	0	0	0.43089	0.5066	0.27961	GM12892_CTCF,H1-hESC_CTCF,HCT-116_colon-carcinoma_SP1,HEK293_embryonic-kidney_CTCF,HNEK_epidermal-keratinocytes_CTCF,HUES64_embryonic-stem-cells_CTCF,MCF7_CTCF,MCF7_KLF9,MCF7_Invasive-ductal-breast-carcinoma_CTCF,MCF7L-P-immortalized-breast-epithelial-cell-line_CTCF,WA01_H1_human-embryonic-stem-cells_CTCF,breast-epithelial-cells_CTCF,esc-naive_CTCF,h1-emb_CTCF,h1-mesen_CTCF,h1-neur_CTCF,h1-trop_C…	0.02	-0.33	NA	NA
chr6:151807470	region_11	0	0.00405	0	0.0024	0	0	0	0.00708	0	0	0	0	0	0	0.00893	0	0.05145	0.13994	0.075	GM12892_CTCF,H1-hESC_CTCF,HEK293_embryonic-kidney_CTCF,HNEK_epidermal-keratinocytes_CTCF,HUES64_embryonic-stem-cells_CTCF,MCF7_CTCF,MCF7_Invasive-ductal-breast-carcinoma_CTCF,MCF7L-P-immortalized-breast-epithelial-cell-line_CTCF,WA01_H1_human-embryonic-stem-cells_CTCF,breast-epithelial-cells_CTCF,esc-naive_CTCF,h1-emb_CTCF,h1-mesen_CTCF,h1-neur_CTCF,h1-trop_CTCF,human-cardiac-myocytes_CTCF,kerati…	-0.33	-0.42	NA	NA
chr6:151807496	region_11	0	0	0	0	0	0	0	0.00203	0.006	0	0.00064	0	0.01736	0.0005	0.02749	0	0.00783	0.03119	0.03421	NA	0.9	-0.16	NA	NA
chr6:151807499	region_11	0	0.01793	0	0	0	0.00039	0	0	0.00225	0	0.00129	0.02186	0	0.0005	0.00344	0	0.05196	0.10858	0.06579	NA	0.02	0.19	NA	NA
chr6:151808909	region_12	0.45688	0.02421	0.03133	0.0172	0.00751	0.00073	0.00686	0.00336	0.00059	0.00077	0.00203	0.00797	0.10049	0.00574	0.00768	0.00075	0.95371	0.91836	0.48391	NA	-0.42	-0.81	NA	NA
chr6:151808923	region_12	0.46061	0.02103	0.03296	0.02315	0.01054	0.01815	0.00017	0.00706	0.00223	5e-05	0.00659	0.01139	0.11857	0.00022	0.00044	0.00326	0.92724	0.92931	0.44864	NA	0.91	-1.11	-0.444796	1.37574e-37
chr6:151808947	region_12	0.39316	0.03281	0.0004	0.01032	0.0002	4e-05	9e-05	0.00827	0.00063	0	0.00241	5e-05	0.10561	0.00548	0.00011	0.00013	0.91111	0.89663	0.43703	NA	-0.93	-1.04	NA	NA
chr6:151808967	region_12	0.41907	0.02927	0.01312	0.01124	0.00102	0.01253	0.00426	0.00046	0.00453	0.00067	0.00374	0.00731	0.09284	0.00093	0.01009	0.00333	0.94408	0.91892	0.4674	NA	0.04	0.48	NA	NA
chr6:151808994	region_12	0.51455	0.03887	0.02834	0.01005	0.00488	0.00967	0.00361	0.01496	0.00404	0.00039	0.00381	0.01099	0.10666	8e-05	0.00164	0.00307	0.94297	0.94082	0.46897	NA	0.09	2.46	NA	NA
chr6:151809014	region_12	0.48371	0.04854	0.05041	0.04909	0.00014	0.01132	0.00562	0.00999	0.00568	0	0.00199	0.00704	0.11097	4e-05	0.00176	0.00361	0.9769	0.94426	0.4742	NA	0.09	-0.66	NA	NA
chr6:151809016	region_12	0.34322	0.0181	0.04049	0.05121	0.00017	0.00028	0	0.00162	0.00443	0.00021	0.00606	0.0077	0.07041	0.00612	0.00602	0.00347	0.98417	0.94363	0.47932	NA	-0.77	-0.13	NA	NA
chr6:151809024	region_12	0.60681	0.09236	0.03412	0.04674	0.01276	0.01207	0.00912	0.01396	0.00703	0.01418	0.00231	0.0245	0.15371	0.00537	0.00502	0.01732	0.97671	0.96957	0.50583	NA	0.09	0.56	NA	NA
chr6:151809053	region_12	0.50495	0.05645	0.01618	0.04103	0.00013	0.01628	0.00435	0.00829	0.00035	0.00025	0.00753	0.00944	0.09977	0.00463	0.00392	0.00021	0.96337	0.96057	0.47783	huvec-vegf-12h_ETS1	-0.26	-1.34	NA	NA
chr6:151809072	region_12	0.42784	0.03779	0.00725	0.00031	0.00504	0.00731	0.00378	0.00432	0.00217	0.00015	0.00294	0.00971	0.09996	0.0003	0.00229	0.00696	0.94527	0.95961	0.41526	H1-hESC_E2F6	0.09	-0.81	-0.423992	1.47096e-47
chr6:151809074	region_12	0.18954	0.00104	0.00085	0.00047	0.00046	0.00054	0.00503	0.00022	0.00592	0.00057	0.00597	0.00325	0.05127	0.00079	0.00045	0.0003	0.91532	0.8613	0.41995	H1-hESC_E2F6	0.09	-0.13	NA	NA
chr6:151809153	region_12	0.30822	0.02354	0.01479	0.01956	0.00195	0.01272	0.00247	0.01142	0.001	0.00997	0.00697	0.00075	0.06117	0.00338	0.00022	0.00017	0.93086	0.8985	0.44179	NA	-1.33	-2.63	NA	NA
chr6:151809167	region_12	0.36002	0.03055	0.01999	0.06603	0.10076	0.05057	0.03447	0.01802	0.00492	0.0297	0.00364	0.01233	0.10069	4e-05	0	0.00284	0.94172	0.96759	0.46581	NA	-0.93	-2.63	NA	NA
chr6:151809175	region_12	0.60553	0.12296	0.04981	0.0559	0.06098	0.11168	0.04064	0.06596	0.00824	0.05138	0.01498	0.10016	0.1483	0.00591	0.00044	0.00017	0.97546	0.9751	0.48454	NA	-0.42	-1.95	NA	NA
chr6:151809179	region_12	0.49873	0.03825	0.02865	0.05357	0.20295	0.08738	0.0126	0.0452	0.00155	0.01594	0.00636	0.033	0.10659	0.00412	0.00011	8e-05	0.95869	0.98801	0.47147	MCF7_Invasive-ductal-breast-carcinoma_ESR1	0.91	0.03	NA	NA
chr6:151809197	region_12	0.71044	0.14677	0.06138	0.14577	0.1978	0.24792	0.11506	0.14411	0.00158	0.18213	0.03404	0.25832	0.15292	0.00379	0.00534	0.00159	0.96778	0.94848	0.48266	NA	-0.72	-2.18	-0.704576	2.09892e-117
chr6:151809202	region_12	0.56461	0.09161	0.05716	0.11686	0.14643	0.07242	0.05573	0.06302	0.00387	0.04958	0.01106	0.09082	0.10303	0.00019	0	0.00267	0.96061	0.96759	0.46886	Ishikawa_YY1	-0.42	-0.66	NA	NA
chr6:151809222	region_12	0.67686	0.16223	0.03225	0.13589	0.11301	0.22943	0.13126	0.13599	0.00691	0.08101	0.04309	0.14967	0.14088	0.00338	0.01122	4e-05	0.95749	0.97562	0.47267	K562_myelogenous-leukemia_WT1,LNCaP_prostate-carcinoma_E2F1	-0.11	-0.13	NA	NA
chr6:151809224	region_12	0.61032	0.08123	0.04535	0.13612	0.22601	0.16914	0.09101	0.08462	0.00044	0.08898	0.00968	0.25276	0.13643	0.00508	0.00294	0	0.96622	0.98354	0.49069	K562_myelogenous-leukemia_WT1,LNCaP_prostate-carcinoma_E2F1	-1.49	-1.8	NA	NA
chr6:151809228	region_12	0.51853	0.05469	0.03044	0.16876	0.21922	0.14384	0.13	0.09695	0.00545	0.09136	0.02716	0.11903	0.11532	0.00015	0	0.01676	0.98385	0.97713	0.48108	K562_myelogenous-leukemia_WT1,LNCaP_prostate-carcinoma_E2F1	-0.52	-0.81	NA	NA
