# Supplementary material for: Dynamic methylation and expression of alternative promoters for oestrogen receptor alpha in cell line models of fulvestrant resistance
Source: Mol Oncol. 2024 Aug 6;19(1):204–24. doi: 10.1002/1878-0261.13713 (PMC11705752; doi:10.1002/1878-0261.13713)
Supplement: Supplementary file 1 — Fig. S1. Bioanalyzer fragment length distribution overlay for bisulfite‐converted DNA from a subset of 10 samples. Fig. S2. Expression of the oestrogen receptor (ER) in parental and derived sublines determined by immunoblotting. Fig. S3. Expression of the oestrogen receptor (ER) in parental and derived CAMA‐1, ZR‐75‐1, EFM‐19, and HCC1428 sublines determined by immunoblotting for two additional replicates. Fig. S4. Expression of the oestrogen receptor (ER) in parental and derived MCF7 and T‐47D sublines determined by immunoblotting for two additional replicates. Fig. S5. Comparison of differences in methylation between sublines for a subset of CpG sites in region 10 and 11 measured by Illumina sequencing and pyrosequencing. Fig. S6. Comparison of differences in methylation between sublines for a subset of CpG sites in region 12 measured by Illumina sequencing and pyrosequencing. Fig. S7. CpG site methylation in publicly available data for resistant MCF7 cells. Fig. S8. Distribution of CpG site methylation patterns per cell line for regions 1–5. Fig. S9. Distribution of CpG site methylation patterns per cell line for regions 6–9. Fig. S10. Distribution of CpG site methylation patterns per cell line for regions 10–12. Fig. S11. Evolutionary conservation of CpG sites. Fig. S12. Methylation at three CpG sites in region 6 was negatively correlated with expression of the oestrogen receptor (ER) in 1095 breast tumours from The Cancer Genome Atlas breast cancer (TCGA BRCA) cohort. Fig. S13. Expression of the intronic LOC107986520 antisense RNA is correlated with expression of the oestrogen receptor (ER) in 3478 breast tumours. Fig. S14. Expression of alternative first exons in 3478 breast tumours. Fig. S15. Expression of alternative first exons as fraction of the total first exon expression in 2968 breast tumours divided by oestrogen receptor (ER) and HER2 receptor status, Nottingham histological grade, and Prediction Analysis of Microarray 50 (PAM50) molecular subtype. Tab [file MOL2-19-204-s001.zip › mol213713-sup-0003-TableS3.xlsx]

## Sheet: Supplementary Table S3
Supplementary Table S3. Sequence data statistics from Bismark and the estimated percentage of unconverted Cs based on CHG and CHH sites.
File	Total Reads	Aligned Reads	Unaligned Reads	Ambiguously Aligned Reads	Total Cs	Methylated CpGs	Unmethylated CpGs	Methylated CHGs	Unmethylated CHGs	Methylated CHHs	Unmethylated CHHs	Unconverted Cs (%)
CAMA1-FR-F-w17_S19_L001_R1_001_trimmed_bismark_bt2_pe.bam	427322	364528	62415	379	31254675	639565	2415652	18665	7363743	60733	20756317	0.281559
CAMA1-FR-F-w9_S18_L001_R1_001_trimmed_bismark_bt2_pe.bam	483434	425314	58012	108	37093354	459529	3386388	28937	8727520	71523	24419457	0.302159
CAMA1-FR_S17_L001_R1_001_trimmed_bismark_bt2_pe.bam	400142	346090	54018	34	30282550	364309	2659633	17410	6958088	60626	20222484	0.28628
CAMA1-par_S16_L001_R1_001_trimmed_bismark_bt2_pe.bam	432751	370493	61844	414	32357721	500288	2959858	29580	7690030	75178	21102787	0.362515
EFM-FR-F_S15_L001_R1_001_trimmed_bismark_bt2_pe.bam	399582	335403	63892	287	28485422	549311	2593644	17726	7107551	56491	18160699	0.292856
EFM-FR_S14_L001_R1_001_trimmed_bismark_bt2_pe.bam	522503	462932	59479	92	40237736	1200059	2975661	30549	9433713	79367	26518387	0.304797
EFM-par_S13_L001_R1_001_trimmed_bismark_bt2_pe.bam	363324	308854	54093	377	27090965	724524	2120342	19925	6137064	52044	18037066	0.296827
HCC1428-FR-F_S3_L001_R1_001_trimmed_bismark_bt2_pe.bam	481827	429128	52408	291	37446144	764655	3061987	24599	8640146	70248	24884509	0.282119
HCC1428-FR_S2_L001_R1_001_trimmed_bismark_bt2_pe.bam	588989	522134	66379	476	45138167	751826	3974204	35366	10759828	101910	29515033	0.33969
HCC1428-par_S1_L001_R1_001_trimmed_bismark_bt2_pe.bam	365438	315476	49855	107	26649822	583013	2093186	19236	6235404	58011	17660972	0.322217
MCF7-FR-F_S12_L001_R1_001_trimmed_bismark_bt2_pe.bam	457598	405561	51714	323	35462052	822152	2788277	20157	8206623	67163	23557680	0.274146
MCF7-FR_S11_L001_R1_001_trimmed_bismark_bt2_pe.bam	393313	335315	57885	113	28992917	753805	2200430	19475	6807425	53636	19158146	0.280778
MCF7-par_S10_L001_R1_001_trimmed_bismark_bt2_pe.bam	398820	352714	45903	203	30302310	472866	2782305	18923	7418792	58830	19550594	0.287472
T47D-FR-F_S6_L001_R1_001_trimmed_bismark_bt2_pe.bam	526027	458891	66865	271	39276250	1017642	3220313	33247	9567691	74562	25362795	0.307689
T47D-FR_S5_L001_R1_001_trimmed_bismark_bt2_pe.bam	316907	272310	44242	355	23644426	481871	2013921	17214	5463409	45757	15622254	0.297754
T47D-par_S4_L001_R1_001_trimmed_bismark_bt2_pe.bam	429901	368526	60819	556	31908111	911881	2560899	24709	7675099	53441	20682082	0.274834
ZR-75-1-FR-F_S9_L001_R1_001_trimmed_bismark_bt2_pe.bam	465440	404333	60587	520	35401515	1394562	2294835	24659	8220878	68935	23397646	0.295136
ZR-75-1-FR_S8_L001_R1_001_trimmed_bismark_bt2_pe.bam	333863	271403	61123	1337	23767162	887282	1730599	14951	5668499	53506	15412325	0.323685
ZR-75-1-par_S7_L001_R1_001_trimmed_bismark_bt2_pe.bam	318973	264585	53780	608	22987877	816380	1738441	15710	5566726	49418	14801202	0.318738
