# Supplementary material for: Dynamic methylation and expression of alternative promoters for oestrogen receptor alpha in cell line models of fulvestrant resistance
Source: Mol Oncol. 2024 Aug 6;19(1):204–24. doi: 10.1002/1878-0261.13713 (PMC11705752; doi:10.1002/1878-0261.13713)
Supplement: Supplementary file 1 — Fig. S1. Bioanalyzer fragment length distribution overlay for bisulfite‐converted DNA from a subset of 10 samples. Fig. S2. Expression of the oestrogen receptor (ER) in parental and derived sublines determined by immunoblotting. Fig. S3. Expression of the oestrogen receptor (ER) in parental and derived CAMA‐1, ZR‐75‐1, EFM‐19, and HCC1428 sublines determined by immunoblotting for two additional replicates. Fig. S4. Expression of the oestrogen receptor (ER) in parental and derived MCF7 and T‐47D sublines determined by immunoblotting for two additional replicates. Fig. S5. Comparison of differences in methylation between sublines for a subset of CpG sites in region 10 and 11 measured by Illumina sequencing and pyrosequencing. Fig. S6. Comparison of differences in methylation between sublines for a subset of CpG sites in region 12 measured by Illumina sequencing and pyrosequencing. Fig. S7. CpG site methylation in publicly available data for resistant MCF7 cells. Fig. S8. Distribution of CpG site methylation patterns per cell line for regions 1–5. Fig. S9. Distribution of CpG site methylation patterns per cell line for regions 6–9. Fig. S10. Distribution of CpG site methylation patterns per cell line for regions 10–12. Fig. S11. Evolutionary conservation of CpG sites. Fig. S12. Methylation at three CpG sites in region 6 was negatively correlated with expression of the oestrogen receptor (ER) in 1095 breast tumours from The Cancer Genome Atlas breast cancer (TCGA BRCA) cohort. Fig. S13. Expression of the intronic LOC107986520 antisense RNA is correlated with expression of the oestrogen receptor (ER) in 3478 breast tumours. Fig. S14. Expression of alternative first exons in 3478 breast tumours. Fig. S15. Expression of alternative first exons as fraction of the total first exon expression in 2968 breast tumours divided by oestrogen receptor (ER) and HER2 receptor status, Nottingham histological grade, and Prediction Analysis of Microarray 50 (PAM50) molecular subtype. Tab [file MOL2-19-204-s001.zip › mol213713-sup-0004-TableS4.xlsx]

## Sheet: Supplementary Table S4
Supplementary Table S4. Spearman rank correlation for first exon expression versus methylated fraction across the 19 sequenced samples with p-values and false discovery rate (p.adj).
Position	Region	promA rho	promA p	promA p.adj	promB rho	promB p	promB p.adj	promC rho	promC p	promC p.adj	promD rho	promD p	promD p.adj	promE rho	promE p	promE p.adj	promF rho	promF p	promF p.adj	3' UTR rho	3' UTR p	3' UTR p.adj
chr6:151656503	region_1	0.114035	0.642044	0.869865	0.242105	0.317975	0.696652	0.184211	0.450285	0.787999	0.401754	0.0881902	0.486655	-0.559649	0.0127166	0.28881	-0.117544	0.631764	0.862119	0.240351	0.321602	0.696652
chr6:151656514	region_1	0.119298	0.626648	0.862119	0.301754	0.209283	0.606199	0.107018	0.662789	0.88528	0.377193	0.111388	0.507286	-0.52807	0.0201243	0.330739	-0.0929825	0.704979	0.904863	0.268421	0.26651	0.662768
chr6:151656553	region_1	0.0526316	0.830556	0.957165	0.233333	0.336357	0.714286	0.129825	0.596303	0.859941	0.314035	0.19042	0.580474	-0.570175	0.0108055	0.263514	-0.145614	0.55197	0.839616	0.212281	0.382937	0.742309
chr6:151656687	region_1	0.0421053	0.864108	0.9678	0.254386	0.293268	0.685385	0.0684211	0.780767	0.926625	0.292982	0.223484	0.621541	-0.510526	0.0255161	0.35073	-0.0789474	0.748011	0.917755	0.163158	0.504516	0.818374
chr6:151658022	region_2	0.0792137	0.747187	0.917755	0.435675	0.0622455	0.45534	-0.190113	0.435641	0.781405	0.22293	0.358944	0.731987	0.151638	0.535455	0.829328	0.109768	0.65463	0.883002	0.449255	0.0536528	0.426587
chr6:151658132	region_2	0.25966	0.283027	0.672908	0.213292	0.38062	0.742309	0.00927358	0.969944	0.995692	0.118702	0.628386	0.862119	0.152087	0.534233	0.829328	-0.0871717	0.7227	0.915177	0.185472	0.447135	0.787959
chr6:151658256	region_2	-0.157454	0.519727	0.823718	0.170733	0.48465	0.803499	0.156505	0.522277	0.825855	0.168836	0.489589	0.80991	-0.106234	0.66512	0.886827	-0.117616	0.631553	0.862119	0.187806	0.441334	0.78176
chr6:151658283	region_2	-0.0989522	0.686924	0.902629	0	1	1	0.410202	0.0810959	0.48424	0.0719653	0.769696	0.926625	-0.536141	0.0179686	0.328304	-0.33104	0.166232	0.559132	-0.131337	0.591994	0.859941
chr6:151658330	region_2	0.162232	0.506971	0.818374	0.221474	0.362174	0.735955	-0.34178	0.152087	0.542126	0.175903	0.471318	0.797357	0.119395	0.626366	0.862119	0.0765588	0.75541	0.917755	0.0164054	0.946853	0.995692
chr6:151690043	region_3	0.347368	0.145066	0.534975	0.215789	0.374935	0.742309	0.264912	0.273051	0.665893	0.350877	0.140775	0.532129	-0.203509	0.403352	0.758543	-0.177193	0.46802	0.796899	0.207018	0.395116	0.756222
chr6:151690065	region_3	0.445614	0.0558626	0.426587	0.164912	0.499881	0.814461	-0.0280702	0.909182	0.976861	0.175439	0.472508	0.797357	-0.142105	0.561693	0.840871	-0.108772	0.65758	0.883002	0.310526	0.195689	0.589728
chr6:151690085	region_3	0.103509	0.673252	0.89138	0.0385965	0.875344	0.970323	0.122807	0.616466	0.862119	0.0526316	0.830556	0.957165	-0.240351	0.321602	0.696652	-0.459649	0.0477077	0.414563	0.268421	0.26651	0.662768
chr6:151690264	region_3	0.164912	0.499881	0.814461	0.415789	0.0766406	0.478845	0.00701754	0.977254	0.995692	0.245614	0.310793	0.691057	-0.226316	0.3515	0.728038	-0.247368	0.307239	0.687197	0.62807	0.00398305	0.263514
chr6:151690280	region_3	0.212281	0.382937	0.742309	0.459649	0.0477077	0.414563	0.150877	0.537527	0.829328	0.266667	0.269768	0.665893	-0.249123	0.303709	0.685385	-0.203509	0.403352	0.758543	0.591228	0.00767647	0.263514
chr6:151690376	region_3	-0.0807018	0.74259	0.917755	0.119298	0.626648	0.862119	0.0789474	0.748011	0.917755	-0.0298246	0.90353	0.976861	-0.285965	0.235285	0.635269	-0.480702	0.037218	0.400011	0.277193	0.250589	0.648785
chr6:151690914	region_4	-0.212281	0.382937	0.742309	0.222807	0.359216	0.731987	-0.103509	0.673252	0.89138	0.0701754	0.775282	0.926625	-0.289474	0.229335	0.626719	-0.357895	0.13246	0.521562	0.335088	0.160799	0.552565
chr6:151691109	region_5	-0.142105	0.561693	0.840871	0.235088	0.332632	0.714286	0.0719298	0.769806	0.926625	-0.0140351	0.954524	0.995692	-0.519298	0.0226942	0.33937	-0.429825	0.0662505	0.455545	0.308772	0.198359	0.593738
chr6:151691126	region_5	-0.119298	0.626648	0.862119	0.317544	0.185247	0.57333	0.0263158	0.914838	0.976861	0.131579	0.591305	0.859941	-0.429825	0.0662505	0.455545	-0.32807	0.170297	0.559758	0.405263	0.0851904	0.48424
chr6:151691203	region_5	-0.17193	0.481548	0.80011	0.264912	0.273051	0.665893	-0.0280702	0.909182	0.976861	0.0982456	0.689053	0.902629	-0.405263	0.0851904	0.48424	-0.317544	0.185247	0.57333	0.312281	0.193042	0.586105
chr6:151691339	region_5	-0.22807	0.347678	0.728038	0.178947	0.463554	0.796899	-0.212281	0.382937	0.742309	0.0614035	0.802807	0.940964	-0.217544	0.37097	0.741939	-0.289474	0.229335	0.626719	0.247368	0.307239	0.687197
chr6:151691421	region_5	-0.294737	0.220595	0.619962	0.164912	0.499881	0.814461	-0.224561	0.355346	0.730004	0.0140351	0.954524	0.995692	-0.291228	0.226397	0.626719	-0.192982	0.428613	0.781405	0.138596	0.571491	0.843842
chr6:151691481	region_5	-0.270175	0.263276	0.659062	0.214035	0.378924	0.742309	-0.266667	0.269768	0.665893	0.0508772	0.83613	0.96066	-0.252632	0.296724	0.685385	-0.17193	0.481548	0.80011	0.196491	0.420102	0.778423
chr6:151691523	region_5	-0.261404	0.279691	0.672908	0.15614	0.52326	0.825855	-0.270175	0.263276	0.659062	0.00701754	0.977254	0.995692	-0.187719	0.44155	0.78176	-0.152632	0.532752	0.829328	0.12807	0.601318	0.862119
chr6:151764428	region_6	0.484211	0.0356588	0.400011	0.505263	0.027337	0.369049	0.121053	0.621549	0.862119	0.221053	0.36311	0.735955	0.249123	0.303709	0.685385	0.407018	0.083719	0.48424	0.340351	0.153919	0.543753
chr6:151764430	region_6	0.0350877	0.886603	0.976861	0.240351	0.321602	0.696652	0.178947	0.463554	0.796899	-0.0280702	0.909182	0.976861	-0.00526316	0.982939	0.996115	-0.210526	0.386973	0.746306	0.0684211	0.780767	0.926625
chr6:151764472	region_6	-0.142105	0.561693	0.840871	-0.0824561	0.73718	0.917755	-0.045614	0.852896	0.962679	-0.0929825	0.704979	0.904863	-0.0315789	0.897883	0.976861	-0.189474	0.437215	0.781405	-0.147368	0.547136	0.834908
chr6:151764484	region_6	-0.54386	0.0160828	0.311759	-0.331579	0.165502	0.559132	0.161404	0.509171	0.818374	-0.201754	0.407505	0.762559	-0.249123	0.303709	0.685385	-0.189474	0.437215	0.781405	-0.385965	0.102651	0.501249
chr6:151764506	region_6	-0.449123	0.0537317	0.426587	-0.621053	0.00454113	0.263514	-0.368421	0.120645	0.512404	-0.301754	0.209283	0.606199	0.410526	0.0808322	0.48424	-0.00877193	0.971569	0.995692	-0.580702	0.00913295	0.263514
chr6:151764523	region_6	-0.329825	0.167887	0.559132	-0.189474	0.437215	0.781405	-0.0263158	0.914838	0.976861	0.0947368	0.699657	0.902629	0.0315789	0.897883	0.976861	-0.0964912	0.694348	0.902629	-0.27193	0.260067	0.657562
chr6:151764542	region_6	0.0421053	0.864108	0.9678	0.129825	0.596303	0.859941	0.0280702	0.909182	0.976861	0.214035	0.378924	0.742309	0.0947368	0.699657	0.902629	0.275439	0.253724	0.650221	-0.0614035	0.802807	0.940964
chr6:151764563	region_6	-0.250877	0.300204	0.685385	-0.0333333	0.892241	0.976861	-0.284211	0.238296	0.638837	-0.0122807	0.960204	0.995692	0.233333	0.336357	0.714286	0.00701754	0.977254	0.995692	-0.114035	0.642044	0.869865
chr6:151764634	region_6	-0.447368	0.0547893	0.426587	-0.464912	0.0448961	0.414563	-0.387719	0.100965	0.501249	-0.321053	0.180169	0.572301	0.478947	0.0380171	0.400011	0.0824561	0.73718	0.917755	-0.24386	0.314372	0.696652
chr6:151764652	region_6	-0.0631579	0.797283	0.938857	0.177193	0.46802	0.796899	-0.077193	0.753443	0.917755	0.34386	0.149447	0.53801	0.121053	0.621549	0.862119	0.275439	0.253724	0.650221	0.210526	0.386973	0.746306
chr6:151764735	region_6	-0.301754	0.209283	0.606199	-0.336842	0.158483	0.549602	-0.480702	0.037218	0.400011	-0.00526316	0.982939	0.996115	0.282456	0.241332	0.640166	0.217544	0.37097	0.741939	-0.263158	0.276359	0.669639
chr6:151764739	region_6	-0.378947	0.1096	0.505228	-0.473684	0.0404941	0.400011	-0.529825	0.0196392	0.330739	-0.115789	0.636896	0.867556	0.264912	0.273051	0.665893	0.249123	0.303709	0.685385	-0.408772	0.0822663	0.48424
chr6:151764801	region_6	-0.280702	0.244393	0.643939	-0.405263	0.0851904	0.48424	-0.0403509	0.869723	0.968351	-0.480702	0.037218	0.400011	-0.0842105	0.731783	0.917755	-0.236842	0.328931	0.710491	-0.37193	0.116879	0.510093
chr6:151764828	region_6	-0.361404	0.128435	0.516473	-0.436842	0.061469	0.45534	-0.612281	0.00532743	0.263514	-0.307018	0.201054	0.593738	0.424561	0.0700152	0.460274	0.152632	0.532752	0.829328	-0.226316	0.3515	0.728038
chr6:151803811	region_7	-0.361404	0.128435	0.516473	-0.589474	0.00790514	0.263514	0.177193	0.46802	0.796899	-0.573684	0.0102226	0.263514	0.140351	0.566583	0.841526	-0.259649	0.283048	0.672908	-0.622807	0.00439593	0.263514
chr6:151803873	region_7	-0.00175439	0.994313	0.99695	-0.277193	0.250589	0.648785	0.282456	0.241332	0.640166	-0.203509	0.403352	0.758543	0.0315789	0.897883	0.976861	-0.00701754	0.977254	0.995692	-0.419298	0.073937	0.469976
chr6:151803947	region_7	-0.482456	0.0364319	0.400011	-0.577193	0.00966536	0.263514	0.352632	0.138663	0.52944	-0.52807	0.0201243	0.330739	0.0105263	0.965886	0.995692	-0.382456	0.106085	0.501249	-0.636842	0.00336607	0.263514
chr6:151803979	region_7	-0.384211	0.104358	0.501249	-0.461404	0.046756	0.414563	0.368421	0.120645	0.512404	-0.498246	0.0299213	0.387703	-0.0157895	0.948846	0.995692	-0.321053	0.180169	0.572301	-0.592982	0.00745321	0.263514
chr6:151804033	region_7	-0.349123	0.142909	0.534849	-0.42807	0.0674882	0.455545	0.396491	0.0928338	0.497747	-0.482456	0.0364319	0.400011	-0.00175439	0.994313	0.99695	-0.338596	0.15619	0.546664	-0.575439	0.00994082	0.263514
chr6:151804042	region_7	-0.3	0.212074	0.609613	-0.492982	0.0319816	0.389969	0.307018	0.201054	0.593738	-0.515789	0.0237918	0.33937	0.0807018	0.74259	0.917755	-0.273684	0.256883	0.653884	-0.615789	0.00500052	0.263514
chr6:151804095	region_7	-0.367705	0.121424	0.512831	-0.325581	0.173755	0.568414	0.323826	0.176222	0.568646	-0.600263	0.00658234	0.263514	0.0114085	0.963028	0.995692	-0.376481	0.11212	0.507561	-0.389645	0.0991378	0.501249
chr6:151804131	region_7	-0.391228	0.0976531	0.501249	-0.37193	0.116879	0.510093	0.352632	0.138663	0.52944	-0.57193	0.0105108	0.263514	-0.177193	0.46802	0.796899	-0.329825	0.167887	0.559132	-0.54386	0.0160828	0.311759
chr6:151804134	region_7	-0.345614	0.147245	0.53518	-0.364912	0.124497	0.515009	0.382456	0.106085	0.501249	-0.582456	0.00887579	0.263514	-0.14386	0.556822	0.840871	-0.350877	0.140775	0.532129	-0.552632	0.0141349	0.28881
chr6:151804726	region_8	-0.201754	0.407505	0.762559	-0.261404	0.279691	0.672908	-0.00701754	0.977254	0.995692	-0.285965	0.235285	0.635269	0.205263	0.399223	0.758543	-0.142105	0.561693	0.840871	-0.192982	0.428613	0.781405
chr6:151804830	region_8	0.34386	0.149447	0.53801	0.445614	0.0558626	0.426587	0.277193	0.250589	0.648785	0.159649	0.513847	0.819554	-0.384211	0.104358	0.501249	-0.194737	0.424346	0.780549	0.526316	0.0206189	0.331657
chr6:151804860	region_8	0.077193	0.753443	0.917755	0	1	1	0.461404	0.046756	0.414563	-0.0491228	0.841712	0.962679	-0.0631579	0.797283	0.938857	-0.00350877	0.988626	0.99695	0.00701754	0.977254	0.995692
chr6:151804877	region_8	0.0526316	0.830556	0.957165	0.0947368	0.699657	0.902629	0.184211	0.450285	0.787999	0.0964912	0.694348	0.902629	-0.212281	0.382937	0.742309	-0.0807018	0.74259	0.917755	0.250877	0.300204	0.685385
chr6:151804922	region_8	-0.349123	0.142909	0.534849	-0.0122807	0.960204	0.995692	0.189474	0.437215	0.781405	0.0526316	0.830556	0.957165	-0.0473684	0.8473	0.962679	-0.133333	0.586324	0.855717	0.189474	0.437215	0.781405
chr6:151804945	region_8	0.0912281	0.710315	0.905561	0.0122807	0.960204	0.995692	-0.140351	0.566583	0.841526	0.278947	0.247479	0.648785	-0.0105263	0.965886	0.995692	0.045614	0.852896	0.962679	0.282456	0.241332	0.640166
chr6:151804957	region_8	-0.275439	0.253724	0.650221	-0.0807018	0.74259	0.917755	-0.185965	0.445906	0.787629	-0.252632	0.296724	0.685385	0.121053	0.621549	0.862119	-0.105263	0.668013	0.887553	0.0736842	0.764341	0.92307
chr6:151804971	region_8	0.219298	0.367028	0.739928	0.077193	0.753443	0.917755	0.161404	0.509171	0.818374	-0.0175439	0.943171	0.995692	-0.126316	0.60635	0.862119	-0.164912	0.499881	0.814461	0.194737	0.424346	0.780549
chr6:151805045	region_8	0.319298	0.182696	0.57333	0.224561	0.355346	0.730004	0.152632	0.532752	0.829328	0.408772	0.0822663	0.48424	-0.254386	0.293268	0.685385	-0.0666667	0.786263	0.93123	0.257895	0.28643	0.678813
chr6:151805115	region_8	0.0964912	0.694348	0.902629	0.077193	0.753443	0.917755	-0.233333	0.336357	0.714286	0.37193	0.116879	0.510093	-0.0807018	0.74259	0.917755	0.0859649	0.726397	0.916788	0.108772	0.65758	0.883002
chr6:151805580	region_9	-0.117544	0.631764	0.862119	-0.22807	0.347678	0.728038	-0.580702	0.00913295	0.263514	0.214035	0.378924	0.742309	0.32807	0.170297	0.559758	0.373684	0.115028	0.510093	-0.17193	0.481548	0.80011
chr6:151805601	region_9	-0.0684211	0.780767	0.926625	-0.0877193	0.721024	0.914587	-0.615789	0.00500052	0.263514	0.180702	0.459109	0.796899	0.14386	0.556822	0.840871	0.250877	0.300204	0.685385	-0.0385965	0.875344	0.970323
chr6:151805610	region_9	-0.0280702	0.909182	0.976861	-0.133333	0.586324	0.855717	-0.670175	0.00169131	0.263514	0.150877	0.537527	0.829328	0.314035	0.19042	0.580474	0.385965	0.102651	0.501249	-0.108772	0.65758	0.883002
chr6:151805650	region_9	0.0122807	0.960204	0.995692	-0.0508772	0.83613	0.96066	-0.666667	0.00182549	0.263514	0.222807	0.359216	0.731987	0.335088	0.160799	0.552565	0.375439	0.113198	0.509389	-0.0280702	0.909182	0.976861
chr6:151805668	region_9	-0.138596	0.571491	0.843842	-0.187719	0.44155	0.78176	-0.535088	0.0182391	0.328304	0.252632	0.296724	0.685385	0.259649	0.283048	0.672908	0.331579	0.165502	0.559132	-0.17193	0.481548	0.80011
chr6:151805720	region_9	0.0781044	0.75062	0.917755	-0.00702062	0.977244	0.995692	-0.641509	0.00307139	0.263514	0.321194	0.179967	0.572301	0.120228	0.623943	0.862119	0.316806	0.186327	0.57333	0.105309	0.667875	0.887553
chr6:151805728	region_9	0.101754	0.678505	0.896241	0.0105263	0.965886	0.995692	-0.707018	0.000711927	0.263514	0.359649	0.130437	0.519001	0.273684	0.256883	0.653884	0.412281	0.0794167	0.48424	0.117544	0.631764	0.862119
chr6:151805760	region_9	-0.054386	0.82499	0.957165	-0.0473684	0.8473	0.962679	-0.652632	0.00245416	0.263514	0.294737	0.220595	0.619962	0.173684	0.477017	0.80011	0.364912	0.124497	0.515009	-0.00350877	0.988626	0.99695
chr6:151805803	region_9	-0.0701754	0.775282	0.926625	-0.0403509	0.869723	0.968351	-0.719298	0.000518354	0.263514	0.175439	0.472508	0.797357	0.249123	0.303709	0.685385	0.345614	0.147245	0.53518	-0.00350877	0.988626	0.99695
chr6:151806677	region_10	-0.129825	0.596303	0.859941	-0.370175	0.118752	0.510093	-0.45614	0.0496554	0.417105	0.0929825	0.704979	0.904863	0.0842105	0.731783	0.917755	0.119298	0.626648	0.862119	-0.264912	0.273051	0.665893
chr6:151806686	region_10	-0.0807018	0.74259	0.917755	-0.363158	0.126455	0.516473	-0.42807	0.0674882	0.455545	0.119298	0.626648	0.862119	0.159649	0.513847	0.819554	0.159649	0.513847	0.819554	-0.27193	0.260067	0.657562
chr6:151806752	region_10	-0.0982456	0.689053	0.902629	-0.294737	0.220595	0.619962	-0.240351	0.321602	0.696652	0.226316	0.3515	0.728038	0.0403509	0.869723	0.968351	0.0649123	0.791768	0.935276	-0.219298	0.367028	0.739928
chr6:151806785	region_10	-0.164912	0.499881	0.814461	-0.396491	0.0928338	0.497747	-0.345614	0.147245	0.53518	0.114035	0.642044	0.869865	0.0894737	0.715663	0.909313	0.045614	0.852896	0.962679	-0.307018	0.201054	0.593738
chr6:151806889	region_10	-0.045614	0.852896	0.962679	-0.229825	0.34388	0.72416	-0.424561	0.0700152	0.460274	0.2	0.411681	0.767896	0.187719	0.44155	0.78176	0.173684	0.477017	0.80011	-0.184211	0.450285	0.787999
chr6:151807123	region_11	-0.0587977	0.811028	0.947662	-0.249232	0.30349	0.685385	-0.278192	0.248814	0.648785	0.164985	0.49969	0.814461	0.0131637	0.957345	0.995692	0.0272049	0.911971	0.976861	-0.0614305	0.802722	0.940964
chr6:151807193	region_11	-0.126538	0.605712	0.862119	-0.254833	0.29239	0.685385	-0.0263621	0.914689	0.976861	0.0527242	0.830262	0.957165	-0.318102	0.184432	0.57333	-0.123023	0.615841	0.862119	-0.355009	0.135836	0.526783
chr6:151807203	region_11	-0.151543	0.535712	0.829328	-0.215861	0.374773	0.742309	-0.157711	0.519037	0.823718	-0.0237888	0.922991	0.984177	-0.0334805	0.891768	0.976861	-0.0475776	0.846634	0.962679	-0.364761	0.124665	0.515009
chr6:151807231	region_11	0.00980075	0.968236	0.995692	-0.0106917	0.96535	0.995692	-0.0115827	0.962464	0.995692	0.318079	0.184467	0.57333	-0.00980075	0.968236	0.995692	0.117609	0.631574	0.862119	-0.134538	0.582916	0.855699
chr6:151807276	region_11	-0.289298	0.229631	0.626719	-0.107182	0.662299	0.88528	0.236181	0.330323	0.711465	-0.0426833	0.862259	0.9678	-0.323444	0.176762	0.568646	-0.308268	0.199131	0.593738	-0.100543	0.682141	0.898429
chr6:151807291	region_11	-0.316647	0.18656	0.57333	-0.379617	0.108923	0.505228	-0.199704	0.412389	0.767896	-0.12414	0.612615	0.862119	0.302254	0.208492	0.606199	0.0827601	0.736244	0.917755	-0.426394	0.0686866	0.459531
chr6:151807336	region_11	-0.172689	0.479585	0.80011	-0.120706	0.622555	0.862119	0.0969172	0.693061	0.902629	0.192953	0.428684	0.781405	-0.154187	0.528536	0.829328	-0.26432	0.274166	0.66646	-0.147138	0.54777	0.834908
chr6:151807348	region_11	-0.341835	0.152017	0.542126	-0.0863583	0.725191	0.916788	0.151127	0.536846	0.829328	0.0143931	0.953365	0.995692	-0.253678	0.29466	0.685385	-0.280665	0.244458	0.643939	-0.0701661	0.775311	0.926625
chr6:151807380	region_11	-0.557728	0.0130929	0.28881	-0.29404	0.221739	0.620868	-0.00284555	0.990776	0.99695	-0.270327	0.262997	0.659062	0.0663962	0.787111	0.93123	-0.195395	0.422752	0.780549	-0.40312	0.0870138	0.486655
chr6:151807393	region_11	-0.0193834	0.937222	0.995141	-0.147138	0.54777	0.834908	-0.12423	0.612355	0.862119	0.129517	0.597181	0.859941	-0.026432	0.914463	0.976861	-0.0334805	0.891768	0.976861	-0.213218	0.38079	0.742309
chr6:151807400	region_11	-0.385014	0.103574	0.501249	-0.473172	0.0407418	0.400011	0.00539739	0.982504	0.996115	-0.183511	0.452036	0.789237	0.0917557	0.708709	0.905561	0.00539739	0.982504	0.996115	-0.593713	0.00736176	0.263514
chr6:151807402	region_11	-0.450799	0.052736	0.426587	-0.391259	0.0976241	0.501249	0.0361489	0.883195	0.976163	-0.310456	0.195796	0.589728	-0.178618	0.46439	0.796899	-0.225399	0.353506	0.730004	-0.516717	0.0234976	0.33937
chr6:151807449	region_11	-0.65286	0.00244265	0.263514	-0.370943	0.11793	0.510093	-0.0556415	0.821011	0.957165	-0.341268	0.152742	0.542126	-0.0408038	0.868273	0.968351	-0.2949	0.220328	0.619962	-0.400619	0.0891775	0.488538
chr6:151807453	region_11	-0.129947	0.595954	0.859941	-0.0701903	0.775235	0.926625	0.419245	0.0739777	0.469976	-0.0597566	0.808001	0.945586	-0.12141	0.620512	0.862119	-0.140381	0.5665	0.841526	-0.0920062	0.707947	0.905561
chr6:151807459	region_11	-0.259894	0.282579	0.672908	-0.133741	0.58517	0.855717	-0.0303526	0.90183	0.976861	0.0502714	0.838056	0.961412	-0.348106	0.144157	0.534975	-0.149866	0.540289	0.831634	-0.0455288	0.853168	0.962679
chr6:151807470	region_11	-0.317222	0.185718	0.57333	-0.458097	0.0485622	0.417105	-0.159118	0.515268	0.82009	-0.17736	0.467593	0.796899	0.292898	0.223623	0.621541	0.161145	0.50986	0.818374	-0.475326	0.0397085	0.400011
chr6:151807496	region_11	-0.0758814	0.757512	0.917755	-0.0692418	0.7782	0.926625	0.297834	0.215554	0.617267	0.101491	0.679293	0.896241	-0.233335	0.336353	0.714286	0.027507	0.910997	0.976861	-0.125204	0.609547	0.862119
chr6:151807499	region_11	-0.207728	0.393459	0.756222	-0.395055	0.0941317	0.499174	-0.0760434	0.757009	0.917755	-0.1966	0.419839	0.778423	-0.0760434	0.757009	0.917755	-0.135394	0.580497	0.853804	-0.402473	0.0875693	0.486655
chr6:151808909	region_12	-0.289474	0.229335	0.626719	-0.477193	0.0388294	0.400011	-0.385965	0.102651	0.501249	-0.14386	0.556822	0.840871	0.245614	0.310793	0.691057	0.363158	0.126455	0.516473	-0.496491	0.0305962	0.387703
chr6:151808923	region_12	-0.357895	0.13246	0.521562	-0.522807	0.0216369	0.33937	-0.57193	0.0105108	0.263514	-0.0947368	0.699657	0.902629	0.175439	0.472508	0.797357	0.296491	0.21773	0.619962	-0.554386	0.013769	0.28881
chr6:151808947	region_12	-0.191228	0.432903	0.781405	-0.329825	0.167887	0.559132	-0.205263	0.399223	0.758543	0.045614	0.852896	0.962679	0.189474	0.437215	0.781405	0.226316	0.3515	0.728038	-0.394737	0.0944205	0.499174
chr6:151808967	region_12	-0.44386	0.0569517	0.430555	-0.635088	0.0034827	0.263514	-0.407018	0.083719	0.48424	-0.285965	0.235285	0.635269	0.164912	0.499881	0.814461	0.117544	0.631764	0.862119	-0.575439	0.00994082	0.263514
chr6:151808994	region_12	-0.333333	0.163139	0.558068	-0.380702	0.107832	0.505228	-0.55614	0.0134107	0.28881	0.0368421	0.880971	0.97513	0.240351	0.321602	0.696652	0.336842	0.158483	0.549602	-0.422807	0.0713048	0.464711
chr6:151809014	region_12	-0.354386	0.136573	0.526783	-0.466667	0.0439877	0.414563	-0.531579	0.0191633	0.330739	-0.119298	0.626648	0.862119	0.324561	0.175186	0.568414	0.247368	0.307239	0.687197	-0.445614	0.0558626	0.426587
chr6:151809016	region_12	-0.136842	0.576417	0.849457	-0.47193	0.0413468	0.400746	-0.417544	0.0752798	0.474263	-0.0684211	0.780767	0.926625	0.217544	0.37097	0.741939	0.3	0.212074	0.609613	-0.494737	0.0312829	0.387703
chr6:151809024	region_12	-0.240351	0.321602	0.696652	-0.384211	0.104358	0.501249	-0.440351	0.0591779	0.442955	0.00175439	0.994313	0.99695	0.32807	0.170297	0.559758	0.338596	0.15619	0.546664	-0.491228	0.0326923	0.392308
chr6:151809053	region_12	-0.35614	0.134506	0.526783	-0.517544	0.0232379	0.33937	-0.566667	0.0114148	0.269675	-0.189474	0.437215	0.781405	0.231579	0.340107	0.720226	0.203509	0.403352	0.758543	-0.515789	0.0237918	0.33937
chr6:151809072	region_12	-0.538596	0.0173506	0.327927	-0.459649	0.0477077	0.414563	-0.445614	0.0558626	0.426587	-0.163158	0.504516	0.818374	0.142105	0.561693	0.840871	0.178947	0.463554	0.796899	-0.585965	0.00837907	0.263514
chr6:151809074	region_12	-0.284211	0.238296	0.638837	-0.242105	0.317975	0.696652	-0.054386	0.82499	0.957165	-0.0263158	0.914838	0.976861	-0.180702	0.459109	0.796899	-0.149123	0.542322	0.831634	-0.149123	0.542322	0.831634
chr6:151809153	region_12	-0.347368	0.145066	0.534975	-0.473684	0.0404941	0.400011	-0.373684	0.115028	0.510093	-0.0912281	0.710315	0.905561	0.0438596	0.858499	0.965811	0.077193	0.753443	0.917755	-0.410526	0.0808322	0.48424
chr6:151809167	region_12	-0.42807	0.0674882	0.455545	-0.387719	0.100965	0.501249	-0.207018	0.395116	0.756222	-0.0894737	0.715663	0.909313	-0.0333333	0.892241	0.976861	0.0210526	0.931828	0.990804	-0.382456	0.106085	0.501249
chr6:151809175	region_12	-0.370175	0.118752	0.510093	-0.361404	0.128435	0.516473	-0.45614	0.0496554	0.417105	0.0122807	0.960204	0.995692	0.054386	0.82499	0.957165	0.203509	0.403352	0.758543	-0.468421	0.0430934	0.412388
chr6:151809179	region_12	-0.384211	0.104358	0.501249	-0.401754	0.0881902	0.486655	-0.366667	0.122561	0.514755	-0.0333333	0.892241	0.976861	-0.022807	0.926161	0.986166	0.161404	0.509171	0.818374	-0.475439	0.039655	0.400011
chr6:151809197	region_12	-0.435088	0.0626393	0.45534	-0.419298	0.073937	0.469976	-0.377193	0.111388	0.507286	-0.0947368	0.699657	0.902629	-0.0491228	0.841712	0.962679	0.0736842	0.764341	0.92307	-0.514035	0.0243561	0.340985
chr6:151809202	region_12	-0.354386	0.136573	0.526783	-0.378947	0.1096	0.505228	-0.431579	0.0650299	0.455545	-0.0105263	0.965886	0.995692	0.112281	0.647207	0.875292	0.229825	0.34388	0.72416	-0.447368	0.0547893	0.426587
chr6:151809222	region_12	-0.487719	0.0341506	0.400011	-0.42807	0.0674882	0.455545	-0.494737	0.0312829	0.387703	-0.122807	0.616466	0.862119	0.140351	0.566583	0.841526	0.138596	0.571491	0.843842	-0.5	0.029258	0.387703
chr6:151809224	region_12	-0.398246	0.0912666	0.496385	-0.359649	0.130437	0.519001	-0.324561	0.175186	0.568414	-0.107018	0.662789	0.88528	-0.0385965	0.875344	0.970323	0.0807018	0.74259	0.917755	-0.433333	0.0638262	0.455545
chr6:151809228	region_12	-0.463158	0.0458188	0.414563	-0.382456	0.106085	0.501249	-0.305263	0.203773	0.599425	-0.152632	0.532752	0.829328	0.0438596	0.858499	0.965811	-0.00175439	0.994313	0.99695	-0.407018	0.083719	0.48424
